# Supplementary material for: Bilateral international migration flow estimates for 200 countries
Source: Sci Data. 2019 Jun 17;6:82. doi: 10.1038/s41597-019-0089-3 (PMC6572777; doi:10.1038/s41597-019-0089-3)
Supplement: Supplementary file 1 — Download metadata file [file 41597_2019_89_MOESM1_ESM.zip]

Archive with 3 entries (3 files):
- a_Abel138A_assay.txt
- s_Abel138A_study.txt
- i_Investigation.txt
