# Supplementary material for: Bilateral international migration flow estimates for 200 countries
Source: Sci Data. 2019 Jun 17;6:82. doi: 10.1038/s41597-019-0089-3 (PMC6572777; doi:10.1038/s41597-019-0089-3)
Supplement: Supplementary file 1 — Download metadata file [file 41597_2019_89_MOESM1_ESM.zip › a_Abel138A_assay.txt]

Sample Name	Protocol REF	Assay Name	Raw Data File	Comment[Data Repository]	Comment[Data Record Accession]	Comment[Data Record URI]
WB migrant stock data	estimation	World Bank contribution to Bilateral international migration flow estimates for 200 countries 1990-1995 to 2010-2015	gf_od.csv	figshare	doi:10.6084/m9.figshare.c.4470464	https://doi.org/10.6084/m9.figshare.c.4470464
UN migrant stock data	estimation	United Nations contribution to Bilateral international migration flow estimates for 200 countries 1990-1995 to 2010-2016		figshare	doi:10.6084/m9.figshare.c.4470464	https://doi.org/10.6084/m9.figshare.c.4470464
