# Supplementary material for: Bilateral international migration flow estimates for 200 countries
Source: Sci Data. 2019 Jun 17;6:82. doi: 10.1038/s41597-019-0089-3 (PMC6572777; doi:10.1038/s41597-019-0089-3)
Supplement: Supplementary file 1 — Download metadata file [file 41597_2019_89_MOESM1_ESM.zip › s_Abel138A_study.txt]

Source Name	Characteristics[organism]	Term Source REF	Term Accession Number	Characteristics[geographical location]	Term Source REF	Term Accession Number	Characteristics[environment type]	Term Source REF	Term Accession Number	Protocol REF	Sample Name	Factor Value[country]	Factor Value[year]
The World Bank	Homo sapiens	NCBITaxon	NCBITaxon:9607	Earth (Planet)	OMIT	OMIT:0018722	populated place	ENVO	ENVO:00000062	information acquisition	WB migrant stock data		1990/2015
The United Nations	Homo sapiens	NCBITaxon	NCBITaxon:9607	Earth (Planet)	OMIT	OMIT:0018722	populated place	ENVO	ENVO:00000062	information acquisition	UN migrant stock data		1990/2015
