# Supplementary material for: Bilateral international migration flow estimates for 200 countries
Source: Sci Data. 2019 Jun 17;6:82. doi: 10.1038/s41597-019-0089-3 (PMC6572777; doi:10.1038/s41597-019-0089-3)
Supplement: Supplementary file 1 — Download metadata file [file 41597_2019_89_MOESM1_ESM.zip › i_Investigation.txt]

# Investigation File generated for Scientific Data with Investigation File Authoring Tool version 0.1.0 on 10/05/2019 - This metadata file is CC0
ONTOLOGY SOURCE REFERENCE
Term Source Name	NCBITaxon	OMIT	ERO	OBI	IDO	ENVO
Term Source File	http://data.bioontology.org/ontologies/NCBITAXON	http://data.bioontology.org/ontologies/OMIT	http://data.bioontology.org/ontologies/ERO	http://data.bioontology.org/ontologies/OBI	http://data.bioontology.org/ontologies/IDO	http://data.bioontology.org/ontologies/ENVO
Term Source Version	2016AB	OBO 4.0-12122013-2338	2013-08-02	2014-08-18	2017-11-03	
Term Source Description	National Center for Biotechnology Information (NCBI) Organismal Classification	Ontology for MicroRNA Target	Eagle-I Research Resource Ontology	Ontology for Biomedical Investigations	Infectious Disease Ontology	Environment Ontology
INVESTIGATION
Investigation Identifier
Investigation Title
Investigation Description
Investigation Submission Date
Investigation Public Release Date
INVESTIGATION PUBLICATIONS
Investigation PubMed ID
Investigation Publication DOI
Investigation Publication Author List
Investigation Publication Title
Investigation Publication Status
Investigation Publication Status Term Accession Number
Investigation Publication Status Term Source REF
INVESTIGATION CONTACTS
Investigation Person Last Name
Investigation Person Mid Initials
Investigation Person First Name
Investigation Person Address
Investigation Person Phone
Investigation Person Fax
Investigation Person Email
Investigation Person Affiliation
Investigation Person Roles
Investigation Person Roles Term Accession Number
Investigation Person Roles Term Source REF
STUDY
Study Identifier	10.1038/s41597-019-0089-3
Study Title	Bilateral international migration flow estimates for 200 countries
Study Submission Date	19/02/2019
Study Public Release Date	17/06/2019
Study Description	https://www.nature.com/articles/s41597-019-0089-3
Study File Name	s_Abel138A_study.txt
Comment[Subject Keywords]	""
Comment[Manuscript Licence]	CC BY-4.0
Comment[Experimental Metadata Licence]	CC0
Comment[Supplementary Information File Name]
Comment[Supplementary Information File Type]
Comment[Supplementary Information File URL]
Comment[Data Repository]	figshare
Comment[Data Record Accession]	doi:10.6084/m9.figshare.c.4470464
Comment[Data Record URI]	https://doi.org/10.6084/m9.figshare.c.4470464
STUDY DESIGN DESCRIPTORS
Study Design Type	modeling and simulation objective	population data analysis objective	data validation objective
Study Design Type Term Accession Number	ERO:0100102	ERO:0100269	ERO:0100094
Study Design Type Term Source REF	ERO	ERO	ERO
STUDY PUBLICATIONS
Study PubMed ID
Study Publication DOI
Study Publication Author List
Study Publication Title
Study Publication Status
Study Publication Status Term Accession Number
Study Publication Status Term Source REF
STUDY FACTORS
Study Factor Name	country	year
Study Factor Type	geographic location	temporal_interval
Study Factor Type Term Accession Number	GAZ:00000448	http://www.ifomis.org/bfo/1.1/span#TemporalInterval
Study Factor Type Term Source REF	OBI	IDO
STUDY ASSAYS
Study Assay Measurement Type	migration path
Study Assay Measurement Type Term Accession Number	ENVO:01000931
Study Assay Measurement Type Term Source REF	ENVO
Study Assay Technology Type	computational modeling technique
Study Assay Technology Type Term Accession Number	ERO:0001251
Study Assay Technology Type Term Source REF	ERO
Study Assay Technology Platform	""
Study Assay File Name	a_Abel138A_assay.txt
STUDY PROTOCOLS
Study Protocol Name	information acquisition	estimation
Study Protocol Type	information acquisition	data transformation
Study Protocol Type Term Accession Number	OBI:0600013	OBI:0200000
Study Protocol Type Term Source REF	OBI	ERO
Study Protocol Description		
Study Protocol URI	""	""
Study Protocol Version		
Study Protocol Parameters Name	""	""
Study Protocol Parameters Name Term Accession Number	""	""
Study Protocol Parameters Name Term Source REF	""	""
Study Protocol Components Name	""	""
Study Protocol Components Type	""	""
Study Protocol Components Type Term Accession Number	""	""
Study Protocol Components Type Term Source REF	""	""
STUDY CONTACTS
Study Person Last Name	Abel	Cohen
Study Person First Name	Guy J.	Joel E.
Study Person Mid Initials
Study Person Email	guy.abel@shu.edu.cn	""
Study Person Phone
Study Person Fax
Study Person Address
Study Person Affiliation	Asian Demographic Research Institute, Shanghai University, Shanghai, China	Laboratory of Populations, The Rockefeller University and Columbia University, New York, NY, 10065, USA
Study Person Roles
Study Person Roles Term Accession Number
Study Person Roles Term Source REF
Comment[Study Person ORCID]	0000-0002-4893-5687	""
Comment[Funder]
Comment[FundRef ID]
Comment[Funder Term Source REF]
Comment[Grant Identifier]
