# Supplementary material for: Bilateral international migration flow estimates for 200 countries
Source: Sci Data. 2019 Jun 17;6:82. doi: 10.1038/s41597-019-0089-3 (PMC6572777; doi:10.1038/s41597-019-0089-3)
Supplement: Supplementary file 2 — Supplementary File 1 [file 41597_2019_89_MOESM2_ESM.csv]

alpha3	name	un_group	un_region	reported_data
BDI	Burundi	Less	Eastern Africa	net
COM	Comoros	Less	Eastern Africa	net
DJI	Djibouti	Less	Eastern Africa	net
ERI	Eritrea	Less	Eastern Africa	net
ETH	Ethiopia	Less	Eastern Africa	net
KEN	Kenya	Less	Eastern Africa	net
MDG	Madagascar	Less	Eastern Africa	net
MWI	Malawi	Less	Eastern Africa	net
MUS	Mauritius	Less	Eastern Africa	net
MYT	Mayotte	Less	Eastern Africa	net
MOZ	Mozambique	Less	Eastern Africa	net
REU	Reunion	Less	Eastern Africa	net
RWA	Rwanda	Less	Eastern Africa	net
SYC	Seychelles	Less	Eastern Africa	net
SOM	Somalia	Less	Eastern Africa	net
SSD	South Sudan	Less	Eastern Africa	net
UGA	Uganda	Less	Eastern Africa	net
TZA	United Republic of Tanzania	Less	Eastern Africa	net
ZMB	Zambia	Less	Eastern Africa	net
ZWE	Zimbabwe	Less	Eastern Africa	net
AGO	Angola	Less	Middle Africa	net
CMR	Cameroon	Less	Middle Africa	net
CAF	Central African Republic	Less	Middle Africa	net
TCD	Chad	Less	Middle Africa	net
COG	Congo	Less	Middle Africa	net
COD	Democratic Republic of the Congo	Less	Middle Africa	net
GNQ	Equatorial Guinea	Less	Middle Africa	net
GAB	Gabon	Less	Middle Africa	net
STP	Sao Tome and Principe	Less	Middle Africa	net
DZA	Algeria	Less	Northern Africa	net
EGY	Egypt	Less	Northern Africa	net
LBY	Libya	Less	Northern Africa	net
MAR	Morocco	Less	Northern Africa	net
SDN	Sudan	Less	Northern Africa	net
TUN	Tunisia	Less	Northern Africa	net
ESH	Western Sahara	Less	Northern Africa	net
BWA	Botswana	Less	Southern Africa	net
LSO	Lesotho	Less	Southern Africa	net
NAM	Namibia	Less	Southern Africa	net
ZAF	South Africa	Less	Southern Africa	net
SWZ	Swaziland	Less	Southern Africa	net
BEN	Benin	Less	Western Africa	net
BFA	Burkina Faso	Less	Western Africa	net
CPV	Cabo Verde	Less	Western Africa	net
CIV	Cote d'Ivoire	Less	Western Africa	net
GMB	Gambia	Less	Western Africa	net
GHA	Ghana	Less	Western Africa	net
GIN	Guinea	Less	Western Africa	net
GNB	Guinea-Bissau	Less	Western Africa	net
LBR	Liberia	Less	Western Africa	net
MLI	Mali	Less	Western Africa	net
MRT	Mauritania	Less	Western Africa	net
NER	Niger	Less	Western Africa	net
NGA	Nigeria	Less	Western Africa	net
SEN	Senegal	Less	Western Africa	net
SLE	Sierra Leone	Less	Western Africa	net
TGO	Togo	Less	Western Africa	net
ATG	Antigua and Barbuda	Less	Caribbean	net
ABW	Aruba	Less	Caribbean	net
BHS	Bahamas	Less	Caribbean	net
BRB	Barbados	Less	Caribbean	net
CUB	Cuba	Less	Caribbean	net
CUW	Curacao	Less	Caribbean	net
DOM	Dominican Republic	Less	Caribbean	net
GRD	Grenada	Less	Caribbean	net
GLP	Guadeloupe	Less	Caribbean	net
HTI	Haiti	Less	Caribbean	net
JAM	Jamaica	Less	Caribbean	net
MTQ	Martinique	Less	Caribbean	net
PRI	Puerto Rico	Less	Caribbean	net
LCA	Saint Lucia	Less	Caribbean	net
VCT	Saint Vincent and the Grenadines	Less	Caribbean	net
TTO	Trinidad and Tobago	Less	Caribbean	net
VIR	United States Virgin Islands	Less	Caribbean	net
BLZ	Belize	Less	Central America	net
CRI	Costa Rica	Less	Central America	net
SLV	El Salvador	Less	Central America	net
GTM	Guatemala	Less	Central America	net
HND	Honduras	Less	Central America	net
MEX	Mexico	Less	Central America	net
NIC	Nicaragua	Less	Central America	net
PAN	Panama	Less	Central America	net
CAN	Canada	More	Northern America	net
USA	United States of America	More	Northern America	net
ARG	Argentina	Less	South America	net
BOL	Bolivia (Plurinational State of)	Less	South America	net
BRA	Brazil	Less	South America	net
CHL	Chile	Less	South America	net
COL	Colombia	Less	South America	net
ECU	Ecuador	Less	South America	net
GUF	French Guiana	Less	South America	net
GUY	Guyana	Less	South America	net
PRY	Paraguay	Less	South America	net
PER	Peru	Less	South America	net
SUR	Suriname	Less	South America	net
URY	Uruguay	Less	South America	net
VEN	Venezuela (Bolivarian Republic of)	Less	South America	net
CHN	China	Less	Eastern Asia	net
HKG	China, Hong Kong SAR	Less	Eastern Asia	net
MAC	China, Macao SAR	Less	Eastern Asia	net
PRK	Dem. People's Republic of Korea	Less	Eastern Asia	net
JPN	Japan	More	Eastern Asia	net
MNG	Mongolia	Less	Eastern Asia	net
KOR	Republic of Korea	Less	Eastern Asia	net
AFG	Afghanistan	Less	South-Central Asia	net
BGD	Bangladesh	Less	South-Central Asia	net
BTN	Bhutan	Less	South-Central Asia	net
IND	India	Less	South-Central Asia	net
IRN	Iran (Islamic Republic of)	Less	South-Central Asia	net
KAZ	Kazakhstan	Less	South-Central Asia	emi, imm, net
KGZ	Kyrgyzstan	Less	South-Central Asia	emi, imm, net
MDV	Maldives	Less	South-Central Asia	net
NPL	Nepal	Less	South-Central Asia	net
PAK	Pakistan	Less	South-Central Asia	net
LKA	Sri Lanka	Less	South-Central Asia	net
TJK	Tajikistan	Less	South-Central Asia	net
TKM	Turkmenistan	Less	South-Central Asia	net
UZB	Uzbekistan	Less	South-Central Asia	net
BRN	Brunei Darussalam	Less	South-Eastern Asia	net
KHM	Cambodia	Less	South-Eastern Asia	net
IDN	Indonesia	Less	South-Eastern Asia	net
LAO	Lao People's Democratic Republic	Less	South-Eastern Asia	net
MYS	Malaysia	Less	South-Eastern Asia	net
MMR	Myanmar	Less	South-Eastern Asia	net
PHL	Philippines	Less	South-Eastern Asia	net
SGP	Singapore	Less	South-Eastern Asia	net
THA	Thailand	Less	South-Eastern Asia	net
TLS	Timor-Leste	Less	South-Eastern Asia	net
VNM	Viet Nam	Less	South-Eastern Asia	net
ARM	Armenia	Less	Western Asia	emi, imm, net
AZE	Azerbaijan	Less	Western Asia	emi, imm, net
BHR	Bahrain	Less	Western Asia	net
CYP	Cyprus	Less	Western Asia	emi, imm, net
GEO	Georgia	Less	Western Asia	net
IRQ	Iraq	Less	Western Asia	net
ISR	Israel	Less	Western Asia	net
JOR	Jordan	Less	Western Asia	net
KWT	Kuwait	Less	Western Asia	net
LBN	Lebanon	Less	Western Asia	net
OMN	Oman	Less	Western Asia	net
QAT	Qatar	Less	Western Asia	net
SAU	Saudi Arabia	Less	Western Asia	net
PSE	State of Palestine	Less	Western Asia	net
SYR	Syrian Arab Republic	Less	Western Asia	net
TUR	Turkey	Less	Western Asia	net
ARE	United Arab Emirates	Less	Western Asia	net
YEM	Yemen	Less	Western Asia	net
BLR	Belarus	More	Eastern Europe	emi, imm, net
BGR	Bulgaria	More	Eastern Europe	emi, imm, net
CZE	Czech Republic	More	Eastern Europe	emi, imm, net
HUN	Hungary	More	Eastern Europe	emi, imm, net
POL	Poland	More	Eastern Europe	emi, imm, net
MDA	Republic of Moldova	More	Eastern Europe	emi, imm, net
ROU	Romania	More	Eastern Europe	emi, imm, net
RUS	Russian Federation	More	Eastern Europe	emi, imm, net
SVK	Slovakia	More	Eastern Europe	emi, imm, net
UKR	Ukraine	More	Eastern Europe	emi, imm, net
CHI	Channel Islands	More	Northern Europe	net
DNK	Denmark	More	Northern Europe	emi, imm, net
EST	Estonia	More	Northern Europe	emi, imm, net
FIN	Finland	More	Northern Europe	emi, imm, net
ISL	Iceland	More	Northern Europe	emi, imm, net
IRL	Ireland	More	Northern Europe	emi, imm, net
LVA	Latvia	More	Northern Europe	emi, imm, net
LTU	Lithuania	More	Northern Europe	emi, imm, net
NOR	Norway	More	Northern Europe	emi, imm, net
SWE	Sweden	More	Northern Europe	emi, imm, net
GBR	United Kingdom	More	Northern Europe	emi, imm, net
ALB	Albania	More	Southern Europe	net
BIH	Bosnia and Herzegovina	More	Southern Europe	net
HRV	Croatia	More	Southern Europe	emi, imm, net
GRC	Greece	More	Southern Europe	emi, imm, net
ITA	Italy	More	Southern Europe	emi, imm, net
MLT	Malta	More	Southern Europe	emi, imm, net
MNE	Montenegro	More	Southern Europe	net
PRT	Portugal	More	Southern Europe	emi, imm, net
SRB	Serbia	More	Southern Europe	net
SVN	Slovenia	More	Southern Europe	emi, imm, net
ESP	Spain	More	Southern Europe	emi, imm, net
MKD	TFYR Macedonia	More	Southern Europe	emi, imm, net
AUT	Austria	More	Western Europe	emi, imm, net
BEL	Belgium	More	Western Europe	emi, imm, net
FRA	France	More	Western Europe	emi, imm, net
DEU	Germany	More	Western Europe	emi, imm, net
LUX	Luxembourg	More	Western Europe	emi, imm, net
NLD	Netherlands	More	Western Europe	emi, imm, net
CHE	Switzerland	More	Western Europe	emi, imm, net
AUS	Australia	More	Australia & New Zealand	emi, imm, net
NZL	New Zealand	More	Australia & New Zealand	net
FJI	Fiji	Less	Pacific	net
PYF	French Polynesia	Less	Pacific	net
GUM	Guam	Less	Pacific	net
KIR	Kiribati	Less	Pacific	net
FSM	Micronesia (Fed. States of)	Less	Pacific	net
NCL	New Caledonia	Less	Pacific	net
PNG	Papua New Guinea	Less	Pacific	net
WSM	Samoa	Less	Pacific	net
SLB	Solomon Islands	Less	Pacific	net
TON	Tonga	Less	Pacific	net
VUT	Vanuatu	Less	Pacific	net
